# Supplementary material for: Histone gene replacement reveals a post-transcriptional role for H3K36 in maintaining metazoan transcriptome fidelity
Source: eLife. 2017 Mar 27;6:e23249. doi: 10.7554/eLife.23249 (PMC5404926; doi:10.7554/eLife.23249)
Supplement: Source code 1. — Briefly, an input SAM file is parsed for strand orientation and mate pair status, with second mates thrown out, and the genomic coordinates of the first base in the first mate hashed with a running count of reads corresponding to that entry. An optional input removes TSSs whose accumulate counts fail to reach a user-defined threshold. DOI: http://dx.doi.org/10.7554/eLife.23249.014 [file elife-23249-code1.pl]

#!usr/bin/perl

use strict;

#This script uses .sam inputs from a Start-seq experiment to determine each individual
#transcription start site in each .sam file and count the number of reads that map 
#specifically to that TSS.

#Example: scRNA_TSScount_1.0.pl <Start-seq .sam file> <read count threshold>

my $threshold;
if($ARGV[1]){
	$threshold = $ARGV[1];
}else{
	$threshold = 0;
}
my $i = 0;
my @peaks;
open(BUFFER, $ARGV[0]);
while(my $line = <BUFFER>){
	chomp($line);
	my @fields = split("\t", $line);
	if($fields[1] == 83 || $fields[1] == 99){
		if($peaks[0]){
			if($peaks[0] == $fields[2] && $peaks[1] == $fields[3]){
				$peaks[6]++;
			}else{
				if($peaks[6] > $threshold){
					if($peaks[5] eq "-"){
						$peaks[1] = $peaks[1]+26;
						$peaks[2] = $peaks[2]+26;
						$peaks[3] = "peak_$peaks[0]_$peaks[1]";
					}
					my $k = 0;
					while($k < 6){
						print "$peaks[$k]\t";
						$k++;
					}
					print "$peaks[6]\n";
				}
				$i++;
				@peaks = ();
				@peaks = ($fields[2], $fields[3], $fields[3], "peak_$fields[2]_$fields[3]", ".", ".", 1);
				if($fields[1] == 83){
					$peaks[5] = "-";
				}else{
					$peaks[5] = "+";
				}
			}
		}else{
			@peaks = ($fields[2], $fields[3], $fields[3], "peak_$fields[2]_$fields[3]", ".", ".", 1);
			if($fields[1] == 83){
				$peaks[5] = "-";
			}else{
				$peaks[5] = "+";
			}
		}
	}
}
close(BUFFER);
